# Supplementary material for: Molecular epidemiologic characteristics of hemagglutinin from five waves of avian influenza A (H7N9) virus infection, from 2013 to 2017, in Zhejiang Province, China
Source: Arch Virol. 2021 Sep 30;166(12):3323–32. doi: 10.1007/s00705-021-05233-5 (PMC8616886; doi:10.1007/s00705-021-05233-5)
Supplement: Supplementary file 1 — Supplementary file1 (XLSX 20 kb) [file 705_2021_5233_MOESM1_ESM.xlsx]

## Sheet: TableS1
The SNP scores of all nucleotide sites from the HA genes from 154 samples
H7 numbering	Score	Consensus	A	T	G	C	Deletion	All
975	147	N	61	20	72	1	0	154
585	108	T	58	93	3	0	0	154
556	105	A	93	2	0	59	0	154
1548	104	A	87	1	65	0	0	153
194	103	G	48	3	102	0	0	153
882	99	T	69	85	0	0	0	154
666	99	C	0	66	0	88	0	154
443	99	G	70	0	84	0	0	154
1413	99	A	84	0	70	0	0	154
1374	99	C	0	68	0	86	0	154
1315	99	G	66	0	88	0	0	154
1187	99	C	70	0	0	84	0	154
428	97	T	0	93	0	61	0	154
407	97	A	93	0	61	0	0	154
273	97	G	61	0	92	0	0	153
1497	97	A	91	0	0	62	0	153
324	96	G	59	0	94	0	0	153
1380	96	A	96	0	58	0	0	154
1167	90	G	48	0	106	0	0	154
733	86	A	121	1	2	30	0	154
1288	79	G	13	5	132	4	0	154
1242	78	G	36	0	118	0	0	154
735	77	G	35	0	119	0	0	154
222	76	C	34	0	0	119	0	153
708	75	T	0	121	0	33	0	154
388	75	G	33	0	121	0	0	154
928	74	G	32	0	122	0	0	154
1479	74	T	0	122	0	32	0	154
1440	74	T	0	122	0	32	0	154
63	73	C	0	31	0	122	0	153
57	73	C	0	31	0	122	0	153
378	73	T	0	122	0	31	0	153
204	73	C	0	31	0	122	0	153
193	73	A	122	0	0	31	0	153
172	73	A	122	0	0	31	0	153
1647	73	A	121	0	31	0	0	152
1557	73	C	0	31	0	121	0	152
1500	73	A	122	0	31	0	0	153
957	72	G	31	0	123	0	0	154
441	72	T	0	123	0	31	0	154
1065	72	C	31	0	0	123	0	154
93	71	A	123	0	30	0	0	153
867	71	C	0	30	0	124	0	154
396	71	A	124	0	30	0	0	154
171	71	C	0	30	0	123	0	153
150	71	A	123	0	30	0	0	153
1456	71	G	30	0	124	0	0	154
962	70	G	29	0	125	0	0	154
645	61	T	0	131	0	23	0	154
525	61	G	23	0	131	0	0	154
420	61	T	0	131	0	23	0	154
711	59	A	132	0	22	0	0	154
75	56	T	0	133	0	20	0	153
1038	48	G	16	0	138	0	0	154
885	42	G	13	0	141	0	0	154
40	42	A	140	0	13	0	0	153
207	42	C	0	13	0	140	0	153
606	40	G	7	3	144	0	0	154
199	37	G	7	0	144	2	0	153
339	35	A	143	0	10	0	0	153
381	32	C	9	0	0	144	0	153
675	29	T	0	146	0	8	0	154
590	29	C	8	0	0	146	0	154
703	27	C	7	0	0	147	0	154
582	27	C	2	4	0	148	0	154
72	24	A	147	0	6	0	0	153
413	24	T	0	148	0	6	0	154
1524	24	T	0	147	0	6	0	153
1443	24	C	0	6	0	148	0	154
122	24	G	6	0	147	0	0	153
1014	24	A	148	0	6	0	0	154
609	21	A	149	0	5	0	0	154
351	21	G	5	0	148	0	0	153
1095	21	C	0	5	0	149	0	154
132	20	C	3	1	0	149	0	153
906	19	A	150	1	0	3	0	154
1650	18	G	4	0	148	0	0	152
1569	18	T	0	148	4	0	0	152
893	17	T	0	150	0	4	0	154
851	17	C	0	4	0	150	0	154
426	17	A	150	0	4	0	0	154
402	17	A	150	0	4	0	0	154
360	17	C	4	0	0	149	0	153
19	17	G	4	0	149	0	0	153
1614	17	A	149	1	1	0	1	152
1531	17	C	4	0	0	149	0	153
1506	17	G	4	0	149	0	0	153
1453	17	G	4	0	150	0	0	154
14	17	T	0	149	0	4	0	153
138	17	T	0	149	0	4	0	153
1350	17	T	0	150	0	4	0	154
1180	17	C	4	0	0	150	0	154
103	17	A	149	0	4	0	0	153
945	16	G	2	1	151	0	0	154
692	16	A	151	1	0	2	0	154
826	14	A	151	0	3	0	0	154
825	14	A	151	0	3	0	0	154
813	14	A	151	0	3	0	0	154
807	14	G	3	0	151	0	0	154
801	14	C	0	3	0	151	0	154
753	14	A	151	0	3	0	0	154
685	14	A	151	0	3	0	0	154
681	14	A	151	0	3	0	0	154
678	14	A	151	3	0	0	0	154
628	14	C	0	3	0	151	0	154
570	14	G	3	0	151	0	0	154
534	14	A	151	0	3	0	0	154
513	14	G	0	3	151	0	0	154
510	14	C	0	3	0	151	0	154
453	14	A	151	0	3	0	0	154
375	14	A	150	0	3	0	0	153
357	14	T	3	150	0	0	0	153
35	14	C	0	3	0	150	0	153
33	14	T	0	150	0	3	0	153
327	14	A	150	0	3	0	0	153
32	14	T	0	150	0	3	0	153
20	14	T	0	150	0	3	0	153
1578	14	T	0	149	0	3	0	152
1467	14	C	0	3	0	151	0	154
1359	14	A	151	0	3	0	0	154
1008	14	A	151	0	0	3	0	154
85	11	T	1	151	0	1	0	153
642	11	G	1	1	152	0	0	154
636	11	A	152	1	1	0	0	154
505	11	G	1	1	152	0	0	154
491	11	A	152	0	1	1	0	154
379	11	G	1	1	151	0	0	153
237	11	T	1	151	0	1	0	153
1660	11	A	150	0	1	1	0	152
1596	11	A	150	0	1	0	1	152
1551	11	A	151	0	1	1	0	153
1538	11	A	151	1	1	0	0	153
1233	11	G	1	0	152	0	1	154
1221	11	T	0	152	0	1	1	154
1215	11	A	152	0	0	1	1	154
1176	11	C	1	1	0	152	0	154
984	10	G	2	0	152	0	0	154
963	10	G	2	0	152	0	0	154
939	10	A	152	0	2	0	0	154
927	10	G	2	0	152	0	0	154
897	10	T	0	152	0	2	0	154
888	10	A	152	0	2	0	0	154
879	10	T	0	152	0	2	0	154
870	10	C	0	2	0	152	0	154
844	10	G	2	0	152	0	0	154
84	10	G	2	0	151	0	0	153
837	10	A	152	0	2	0	0	154
822	10	G	2	0	152	0	0	154
792	10	C	0	2	0	152	0	154
676	10	C	2	0	0	152	0	154
672	10	G	2	0	152	0	0	154
639	10	T	0	152	0	2	0	154
621	10	A	152	0	2	0	0	154
589	10	A	152	0	2	0	0	154
579	10	T	0	152	0	2	0	154
516	10	G	2	0	152	0	0	154
501	10	T	0	152	0	2	0	154
492	10	C	0	2	0	152	0	154
399	10	C	0	2	0	152	0	154
384	10	G	2	0	151	0	0	153
372	10	C	2	0	0	151	0	153
366	10	A	151	0	2	0	0	153
333	10	G	2	0	151	0	0	153
331	10	G	2	0	151	0	0	153
294	10	G	2	0	151	0	0	153
288	10	T	0	151	0	2	0	153
285	10	T	0	151	0	2	0	153
252	10	T	0	151	0	2	0	153
189	10	G	2	0	151	0	0	153
177	10	C	0	2	0	151	0	153
167	10	T	0	151	0	2	0	153
1527	10	A	151	0	2	0	0	153
1525	10	A	151	0	0	2	0	153
1523	10	A	151	0	2	0	0	153
1485	10	C	0	2	0	152	0	154
1470	10	T	0	152	0	2	0	154
1446	10	G	2	0	152	0	0	154
1416	10	T	0	152	0	2	0	154
1395	10	G	2	0	152	0	0	154
1392	10	G	2	0	152	0	0	154
1389	10	A	152	0	2	0	0	154
1356	10	A	152	0	2	0	0	154
1314	10	G	2	0	152	0	0	154
1302	10	T	0	152	0	2	0	154
1278	10	T	0	152	0	2	0	154
126	10	G	2	0	151	0	0	153
1209	10	G	2	0	152	0	0	154
1182	10	T	0	152	0	2	0	154
1142	10	A	152	0	2	0	0	154
1116	10	A	152	0	2	0	0	154
1092	10	A	152	0	2	0	0	154
1069	10	A	152	0	2	0	0	154
1068	10	A	152	0	2	0	0	154
1066	10	C	0	2	0	152	0	154
