# Supplementary material for: Molecular epidemiologic characteristics of hemagglutinin from five waves of avian influenza A (H7N9) virus infection, from 2013 to 2017, in Zhejiang Province, China
Source: Arch Virol. 2021 Sep 30;166(12):3323–32. doi: 10.1007/s00705-021-05233-5 (PMC8616886; doi:10.1007/s00705-021-05233-5)
Supplement: Supplementary file 2 — Supplementary file2 (XLSX 23 kb) [file 705_2021_5233_MOESM2_ESM.xlsx]

## Sheet: TableS2
The entropy of amino acid residues of the HA genes
H7 numbering	H3 numbering	Entropy
1	-	5.65246
2	-	5.65246
3	-	5.65246
4	-	11.2988
5	-	23.0059
6	-	5.65246
7	-	36.7635
8	-	5.65246
9	-	5.65246
10	-	5.65246
11	-	25.1131
12	-	19.4853
13	-	5.65246
14	-	47.3245
15	-	11.2988
16	-	5.65246
17	-	5.65246
18	-	5.65246
19	11	5.65246
20	12	5.65246
21	13	5.65246
22	14	5.65246
23	15	5.65246
24	16	5.65246
25	17	5.65246
26	18	11.2988
27	19	11.2988
28	20	11.2988
29	21	16.939
30	22	5.65246
31	23	5.65246
32	24	5.65246
33	25	11.2988
34	26	5.65246
35	27	23.0059
36	28	5.65246
37	29	5.65246
38	30	5.65246
39	31	5.65246
40	32	5.65246
41	33	29.3659
42	34	5.65246
43	35	5.65246
44	36	5.65246
45	37	5.65246
46	38	5.65246
47	39	5.65246
48	40	5.65246
49	41	5.65246
50	42	5.65246
51	43	5.65246
52	44	5.65246
53	45	5.65246
54	46	11.2988
55	47	5.65246
56	48	15.6403
57	49	5.65246
58	50	5.65246
59	51	11.2988
60	52	5.65246
61	53	5.65246
62	54	5.65246
63	55	5.65246
64	56	5.65246
65	57	107.574
66	58	5.65246
67	59	42.1847
68	60	5.65246
69	61	5.65246
70	62	5.65246
71	63	5.65246
72	64	5.65246
73	65	5.65246
74	66	5.65246
75	67	5.65246
76	68	5.65246
77	69	11.2988
78	70	11.2988
79	71	5.65246
80	72	5.65246
81	73	5.65246
82	74	5.65246
83	75	5.65246
84	76	5.65246
85	77	5.65246
86	78	5.65246
87	79	5.65246
88	80	5.65246
89	81	5.65246
90	82	5.65246
91	83	5.65246
92	84	5.65246
93	85	5.65246
94	86	5.65246
95	87	11.2988
96	88	11.2988
97	89	5.65246
98	90	5.65246
99	91	5.65246
100	92	5.65246
101	93	5.65246
102	94	11.2988
103	95	5.65246
104	96	5.65246
105	97	5.65246
106	98	11.2988
107	99	5.65246
108	100	11.2988
109	101	5.65246
110	102	5.65246
111	103	15.6403
112	104	5.65246
113	105	5.65246
114	106	5.65246
115	107	5.65246
116	108	5.65246
117	109	5.65246
118	110	5.65246
119	111	5.65246
120	112	5.65246
121	113	5.65246
122	114	5.65246
123	115	5.65246
124	116	5.65246
125	117	5.65246
126	118	5.65246
127	119	46.249
128	120	5.65246
129	121	5.65246
130	122	74.9595
131	123	0
132	124	0
133	125	0
134	126	0
135	127	0
136	128	96.8626
137	129	0
138	130	23.7508
139	131	0
140	132	0
141	133	0
142	134	0
143	135	96.8626
144	136	0
145	137	5.65246
146	138	0
147	139	0
148	140	99.403
149	141	0
150	143	0
151	144	0
152	145	0
153	146	0
154	147	0
155	148	0
156	149	0
157	150	0
158	151	0
159	152	5.65246
160	153	0
161	154	0
162	155	5.65246
163	156	0
164	157	11.2988
165	158	0
166	-	0
167	-	0
168	159	5.65246
169	160	16.939
170	161	0
171	162	0
172	163	0
173	164	0
174	165	0
175	166	0
176	167	0
177	168	0
178	169	5.65246
179	170	0
180	171	0
181	172	0
182	173	0
183	174	5.65246
184	175	0
185	176	0
186	177	96.8626
187	178	0
188	179	0
189	180	0
190	181	0
191	182	0
192	183	0
193	184	0
194	185	0
195	186	0
196	187	0
197	188	39.361
198	189	0
199	190	0
200	191	0
201	192	0
202	193	13.8514
203	194	0
204	195	0
205	196	0
206	197	0
207	198	0
208	199	0
209	200	0
210	201	0
211	202	0
212	203	0
213	204	0
214	205	0
215	206	0
216	207	0
217	208	0
218	209	0
219	210	0
220	211	0
221	212	0
222	213	0
223	214	11.2988
224	215	0
225	216	0
226	217	10.0001
227	218	0
228	219	0
229	220	13.8514
230	221	0
231	222	21.2742
232	223	5.65246
233	224	0
234	225	5.65246
235	226	26.6765
236	227	5.65246
237	228	0
238	229	0
239	230	0
240	231	0
241	232	0
242	233	0
243	234	0
244	235	0
245	236	150.209
246	237	0
247	238	0
248	239	0
249	240	0
250	241	0
251	242	0
252	243	0
253	244	0
254	245	0
255	246	0
256	247	0
257	248	0
258	249	0
259	250	0
260	251	0
261	252	0
262	253	0
263	254	0
264	255	5.65246
265	256	0
266	257	0
267	258	0
268	259	0
269	260	0
270	261	0
271	-	0
272	263	0
273	264	0
274	265	10.0001
275	266	0
276	267	13.8514
277	268	0
278	269	0
279	270	0
280	271	11.2988
281	272	0
282	273	10.0001
283	274	0
284	275	17.3781
285	276	11.2988
286	277	0
287	278	0
288	279	0
289	280	0
290	281	0
291	282	0
292	283	0
293	284	0
294	285	0
295	286	0
296	287	0
297	288	0
298	289	23.0059
299	290	0
300	291	5.65246
301	292	0
302	293	0
303	294	0
304	295	0
305	296	0
306	297	0
307	298	11.2988
308	299	5.65246
309	300	0
310	301	73.7241
311	302	0
312	303	0
313	304	0
314	305	0
315	306	0
316	307	0
317	308	0
318	309	0
319	310	0
320	311	0
321	312	69.7926
322	313	0
323	314	0
324	315	11.2988
325	316	0
326	317	0
327	318	0
328	319	0
329	320	0
330	321	0
331	322	0
332	323	0
333	324	0
334	325	0
335	326	0
336	327	0
337	328	0
338	-	0
339	329	0
340	330	0
341	331	0
342	332	0
343	333	0
344	334	0
345	335	0
346	336	0
347	337	0
348	338	0
349	339	0
350	340	0
351	341	0
352	342	0
353	343	0
354	344	5.65246
355	345	0
356	346	0
357	347	10.0001
358	348	0
359	349	0
360	350	0
361	351	0
362	352	0
363	353	0
364	354	5.65246
365	355	0
366	356	0
367	357	0
368	358	0
369	359	0
370	360	0
371	361	0
372	362	0
373	363	0
374	364	5.65246
375	365	0
376	366	0
377	367	5.65246
378	368	0
379	369	0
380	370	0
381	371	10.0001
382	372	0
383	373	0
384	374	0
385	375	0
386	376	0
387	377	0
388	378	0
389	379	0
390	380	0
391	381	0
392	382	5.65246
393	383	0
394	384	17.3781
395	385	0
396	386	99.403
397	387	0
398	388	0
399	389	0
400	390	0
401	391	0
402	392	0
403	393	0
404	394	5.65246
405	395	5.65246
406	396	5.65246
407	397	5.65246
408	398	5.65246
409	399	5.65246
410	400	5.65246
411	401	5.65246
412	402	5.65246
413	403	0
414	404	0
415	405	0
416	406	0
417	407	0
418	408	0
419	409	5.65246
420	410	0
421	411	0
422	412	0
423	413	5.65246
424	414	0
425	415	0
426	416	0
427	417	0
428	418	0
429	419	0
430	420	73.1104
431	421	0
432	422	0
433	423	0
434	424	0
435	425	0
436	426	0
437	427	0
438	428	0
439	429	98.5228
440	430	0
441	431	0
442	432	0
443	433	0
444	434	0
445	435	0
446	436	0
447	437	0
448	438	0
449	439	0
450	440	5.65246
451	441	0
452	442	0
453	443	0
454	444	0
455	445	11.2988
456	446	0
457	447	0
458	448	0
459	449	0
460	450	0
461	451	0
462	452	0
463	453	0
464	454	0
465	455	0
466	456	0
467	457	0
468	458	0
469	459	0
470	460	0
471	461	0
472	462	0
473	463	0
474	464	0
475	465	0
476	466	0
477	467	0
478	468	5.65246
479	469	0
480	470	0
481	471	0
482	472	0
483	473	0
484	474	0
485	475	17.3781
486	476	71.1416
487	477	0
488	478	0
489	479	0
490	480	0
491	481	0
492	482	0
493	483	0
494	484	0
495	485	0
496	486	11.2988
497	487	16.939
498	488	11.2988
499	489	102.413
500	490	5.65246
501	491	11.2988
502	492	5.65246
503	493	5.65246
504	494	5.65246
505	495	5.65246
506	496	11.2988
507	497	5.65246
508	498	15.6403
509	499	5.65246
510	500	11.2988
511	501	28.6273
512	502	11.2988
513	503	16.939
514	504	5.65246
515	505	11.2988
516	506	16.939
517	507	5.65246
518	508	10.0001
519	509	15.6403
520	510	15.6403
521	511	10.0001
522	512	10.0001
523	513	27.3286
524	514	10.0001
525	515	10.0001
526	516	10.0001
527	517	10.0001
528	518	10.0001
529	519	10.0001
530	520	10.0001
531	521	10.0001
532	522	10.0001
533	523	13.8514
534	524	13.8514
535	525	13.8514
536	526	13.8514
537	527	13.8514
538	528	13.8514
539	529	13.8514
540	530	13.8514
541	531	10.0001
542	532	10.0001
543	533	10.0001
544	534	10.0001
545	535	10.0001
546	536	10.0001
547	537	10.0001
548	538	10.0001
549	539	15.6403
550	540	10.0001
551	541	10.0001
552	542	10.0001
553	543	10.0001
554	544	21.2742
555	545	10.0001
556	546	10.0001
557	547	10.0001
558	548	10.0001
559	549	10.0001
560	550	10.0001
