# Supplementary material for: Molecular epidemiologic characteristics of hemagglutinin from five waves of avian influenza A (H7N9) virus infection, from 2013 to 2017, in Zhejiang Province, China
Source: Arch Virol. 2021 Sep 30;166(12):3323–32. doi: 10.1007/s00705-021-05233-5 (PMC8616886; doi:10.1007/s00705-021-05233-5)
Supplement: Supplementary file 3 — Supplementary file3 (XLSX 14 kb) [file 705_2021_5233_MOESM3_ESM.xlsx]

## Sheet: Sheet1
Isolate_Name	Isolate_Id
W1_A/Zhejiang/10/2013/H7N9	EPI_ISL_163699
W1_A/Zhejiang/11/2013/H7N9	EPI_ISL_163700
W1_A/Zhejiang/1/2013/H7N9	EPI_ISL_139652
W1_A/Zhejiang/12/2013/H7N9	EPI_ISL_163701
W1_A/Zhejiang/13/2013/H7N9	EPI_ISL_163702
W1_A/Zhejiang/14/2013/H7N9	EPI_ISL_163703
W1_A/Zhejiang/15/2013/H7N9	EPI_ISL_163704
W1_A/Zhejiang/16/2013/H7N9	EPI_ISL_163705
W1_A/Zhejiang/17/2013/H7N9	EPI_ISL_163706
W1_A/Zhejiang/18/2013/H7N9	EPI_ISL_163707
W1_A/Zhejiang/19/2013/H7N9	EPI_ISL_163708
W1_A/Zhejiang/20/2013/H7N9	EPI_ISL_148727
W1_A/Zhejiang/21/2013/H7N9	EPI_ISL_163709
W1_A/Zhejiang/2/2013/H7N9	EPI_ISL_139653
W1_A/Zhejiang/3/2013/H7N9	EPI_ISL_163692
W1_A/Zhejiang/4/2013/H7N9	EPI_ISL_163693
W1_A/Zhejiang/5/2013/H7N9	EPI_ISL_163694
W1_A/Zhejiang/6/2013/H7N9	EPI_ISL_163695
W1_A/Zhejiang/7/2013/H7N9	EPI_ISL_163696
W1_A/Zhejiang/8/2013/H7N9	EPI_ISL_163697
W1_A/Zhejiang/9/2013/H7N9	EPI_ISL_163698
W1_environment/A/Zhejiang/2ys/2013/H7N9	EPI_ISL_1255337
W1_evironment/A/Zhejiang/2-1/2013/H7N9	EPI_ISL_1255338
W2_A/Zhejiang/10/2014/H7N9	EPI_ISL_163725
W2_A/Zhejiang/11/2014/H7N9	EPI_ISL_163726
W2_A/Zhejiang/1/2014/H7N9	EPI_ISL_163714
W2_A/Zhejiang/12/2014/H7N9	EPI_ISL_163727
W2_A/Zhejiang/13/2014/H7N9	EPI_ISL_163728
W2_A/Zhejiang/14/2014/H7N9	EPI_ISL_163729
W2_A/Zhejiang/15/2014/H7N9	EPI_ISL_163730
W2_A/Zhejiang/2/2014/H7N9	EPI_ISL_163715
W2_A/Zhejiang/22/2013/H7N9	EPI_ISL_148728
W2_A/Zhejiang/23/2013/H7N9	EPI_ISL_163710
W2_A/Zhejiang/25/2013/H7N9	EPI_ISL_163712
W2_A/Zhejiang/26/2013/H7N9	EPI_ISL_163713
W2_A/Zhejiang/3/2014/H7N9	EPI_ISL_163716
W2_A/Zhejiang/4/2014/H7N9	EPI_ISL_163717
W2_A/Zhejiang/5/2014/H7N9	EPI_ISL_163718
W2_A/Zhejiang/6/2014/H7N9	EPI_ISL_163719
W2_A/Zhejiang/7/2014/H7N9	EPI_ISL_163320
W2_A/Zhejiang/8/2014/H7N9	EPI_ISL_163321
W2_A/Zhejiang/9-2/2014/H7N9	EPI_ISL_163724
W2_A/Zhejiang/XS01/2014/H7N9	EPI_ISL_163720
W2_A/Zhejiang/XS02/2014/H7N9	EPI_ISL_163721
W2_A/Zhejiang/XS03/2014/H7N9	EPI_ISL_163722
W2_chicken/A/Zhejiang/1/2014/H7N9	EPI_ISL_1255341
W2_chicken/A/Zhejiang/2/2014/H7N9	EPI_ISL_1255340
W2_chicken/A/Zhejiang/3/2014/H7N9	EPI_ISL_1255339
W2_environment/A/Zhejiang/1/2014/H7N9	EPI_ISL_1255342
W2_environment/A/Zhejiang/2/2014/H7N9	EPI_ISL_1255332
W2_environment/A/Zhejiang/4/2013/H7N9	EPI_ISL_1255336
W2_environment/A/Zhejiang/5/2013/H7N9	EPI_ISL_1255343
W3_A/Zhejiang/10/2015/H7N9	EPI_ISL_212094
W3_A/Zhejiang/11/2015/H7N9	EPI_ISL_1255359
W3_A/Zhejiang/1/2015/H7N9	EPI_ISL_1255347
W3_A/Zhejiang/12/2015/H7N9	EPI_ISL_1255358
W3_A/Zhejiang/13/2015/H7N9	EPI_ISL_1255360
W3_A/zhejiang/14/2015	EPI_ISL_1255361
W3_A/Zhejiang/17/2014/H7N9	EPI_ISL_169131
W3_A/Zhejiang/18/2014/H7N9	EPI_ISL_1255344
W3_A/Zhejiang/19/2014/H7N9	EPI_ISL_1255345
W3_A/Zhejiang/20/2014/H7N9	EPI_ISL_1255346
W3_A/Zhejiang/2/2015/H7N9	EPI_ISL_1255348
W3_A/Zhejiang/3/2015/H7N9	EPI_ISL_1255349
W3_A/Zhejiang/4/2015/H7N9	EPI_ISL_1255356
W3_A/Zhejiang/5/2015/H7N9	EPI_ISL_1255350
W3_A/Zhejiang/6/2015/H7N9	EPI_ISL_1255351
W3_A/Zhejiang/7/2015/H7N9	EPI_ISL_1255324
W3_A/Zhejiang/8/2015/H7N9	EPI_ISL_1255325
W3_A/Zhejiang/9/2015/H7N9	EPI_ISL_212093
W3_environment/A/Zhejiang/10/2014/H7N9	EPI_ISL_1255330
W3_environment/A/Zhejiang/11/2014/H7N9	EPI_ISL_1255331
W3_environment/A/Zhejiang/1/2015/H7N9	EPI_ISL_1255352
W3_environment/A/Zhejiang/4/2014/H7N9	EPI_ISL_1255327
W3_environment/A/Zhejiang/4/2015/H7N9	EPI_ISL_1255353
W3_environment/A/Zhejiang/5/2014/H7N9	EPI_ISL_1255328
W3_environment/A/Zhejiang/5/2015/H7N9	EPI_ISL_1255354
W3_environment/A/Zhejiang/6/2015/H7N9	EPI_ISL_1255355
W3_environment/A/Zhejiang/8/2015/H7N9	EPI_ISL_1255326
W3_environment/A/Zhejiang/9/2014/H7N9	EPI_ISL_1255329
W3_environment/A/Zhejiang/9/2015/H7N9	EPI_ISL_1255357
W4_A/environment/1/2016	EPI_ISL_1255321
W4_A/environment/2/2016	EPI_ISL_1255311
W4_A/environment/4/2016	EPI_ISL_1255322
W4_A/environment/5/2016	EPI_ISL_1255323
W4_A/Zhejiang/1/2016	EPI_ISL_285309
W4_A/Zhejiang/15/2015	EPI_ISL_1255312
W4_A/Zhejiang/16/2015	EPI_ISL_1255313
W4_A/Zhejiang/17/2015	EPI_ISL_1255314
W4_A/Zhejiang/18/2015	EPI_ISL_1255315
W4_A/Zhejiang/19/2015	EPI_ISL_1255319
W4_A/Zhejiang/2/2016	EPI_ISL_1255316
W4_A/Zhejiang/3/2016	EPI_ISL_1255317
W4_A/Zhejiang/4/2016	EPI_ISL_1255318
W4_A/Zhejiang/5/2016	EPI_ISL_1255320
W4_A/Zhejiang/6/2016	EPI_ISL_242866
W4_A/Zhejiang/7/2016	EPI_ISL_242854
W4_A/Zhejiang/8/2016	EPI_ISL_242865
W5_A/Zhejiang/10/2016	EPI_ISL_242863
W5_A/Zhejiang/10/2017	EPI_ISL_1255376
W5_A/Zhejiang/11/2016	EPI_ISL_242862
W5_A/Zhejiang/11/2017	EPI_ISL_1255371
W5_A/Zhejiang/1/2017	EPI_ISL_242856
W5_A/Zhejiang/12/2016	EPI_ISL_242861
W5_A/Zhejiang/12/2017	EPI_ISL_1255373
W5_A/Zhejiang/13/2016	EPI_ISL_242860
W5_A/Zhejiang/13/2017	EPI_ISL_1255374
W5_A/Zhejiang/14/2016	EPI_ISL_242859
W5_A/Zhejiang/14/2017	EPI_ISL_1255375
W5_A/Zhejiang/15/2016	EPI_ISL_242858
W5_A/Zhejiang/15/2017	EPI_ISL_1255372
W5_A/Zhejiang/16/2016	EPI_ISL_242857
W5_A/Zhejiang/16/2017	EPI_ISL_1255366
W5_A/Zhejiang/17/2016	EPI_ISL_242853
W5_A/Zhejiang/18/2016	EPI_ISL_242852
W5_A/Zhejiang/18/2017	EPI_ISL_1255378
W5_A/Zhejiang/19/2016	EPI_ISL_242850
W5_A/Zhejiang/19/2017	EPI_ISL_1255367
W5_A/Zhejiang/20/2016	EPI_ISL_242849
W5_A/Zhejiang/20/2017	EPI_ISL_1255365
W5_A/Zhejiang/21/2017	EPI_ISL_285310
W5_A/Zhejiang/2/2017	EPI_ISL_242855
W5_A/Zhejiang/22/2017	EPI_ISL_285311
W5_A/Zhejiang/25/2017	EPI_ISL_285314
W5_A/Zhejiang/26/2017	EPI_ISL_285315
W5_A/Zhejiang/28/2017	EPI_ISL_285317
W5_A/Zhejiang/29/2017	EPI_ISL_285318
W5_A/Zhejiang/30/2017	EPI_ISL_285319
W5_A/Zhejiang/31/2017	EPI_ISL_1255362
W5_A/Zhejiang/3/2017	EPI_ISL_242867
W5_A/Zhejiang/32/2017	EPI_ISL_285320
W5_A/Zhejiang/34/2017	EPI_ISL_285322
W5_A/Zhejiang/35/2017	EPI_ISL_285323
W5_A/Zhejiang/38/2017	EPI_ISL_285326
W5_A/Zhejiang/39/2017	EPI_ISL_1255385
W5_A/Zhejiang/40/2017	EPI_ISL_1255388
W5_A/Zhejiang/41/2017	EPI_ISL_1255386
W5_A/Zhejiang/4/2017	EPI_ISL_242851
W5_A/Zhejiang/5/2017	EPI_ISL_242848
W5_A/Zhejiang/6/2017	EPI_ISL_242847
W5_A/Zhejiang/7/2017	EPI_ISL_1255377
W5_A/Zhejiang/8/2017	EPI_ISL_1255369
W5_A/Zhejiang/9/2016	EPI_ISL_242864
W5_A/Zhejiang/9/2017	EPI_ISL_1255368
W5_environment/10/2017	EPI_ISL_1255382
W5_environment/13/2017	EPI_ISL_1255383
W5_environment/19/2017	EPI_ISL_1255384
W5_environment/3/2017	EPI_ISL_1255363
W5_environment/4/2017	EPI_ISL_1255364
W5_environment/6/2017	EPI_ISL_1255387
W5_environment/7/2017	EPI_ISL_1255379
W5_environment/8/2017	EPI_ISL_1255380
W5_environment/9/2017	EPI_ISL_1255381
W5_Zhejiang/17/2017	EPI_ISL_1255370
